# Supplementary material for: Anti-Inflammatory Oxysterol, Oxy210, Inhibits Atherosclerosis in Hyperlipidemic Mice and Inflammatory Responses of Vascular Cells
Source: Cells. 2024 Sep 30;13(19):1632. doi: 10.3390/cells13191632 (PMC11475996; doi:10.3390/cells13191632)
Supplement: Supplementary file 1 [file cells-13-01632-s001.zip]

Archive with 1 entries (1 files):
- cells-3202103-supplementary.pdf
